# Supplementary material for: Global status and trends of gastric cancer and gastric microbiota research: a bibliometric analysis
Source: Front Microbiol. 2024 Apr 9;15:1341012. doi: 10.3389/fmicb.2024.1341012 (PMC11037409; doi:10.3389/fmicb.2024.1341012)
Supplement: Supplementary file 1 [file Data_Sheet_1.CSV]

Freq	Burst	BurstBegin	BurstEnd	Degree	Centrality	Sigma	PageRank	Label	Year	ClusterID
118	0			27	0.02	1	0	helicobacter pylori	2013	0
99	0			51	0.11	1	0	gastric cancer	2013	0
49	0			44	0.11	1	0	infection	2013	0
45	0			58	0.14	1	0	cancer	2014	1
38	0			53	0.14	1	0	gastric microbiota	2013	8
33	1.13	2014	2015	63	0.18	1.21	0	helicobacter pylori infection	2013	6
33	0			62	0.17	1	0	gut microbiota	2013	4
31	1.74	2018	2023	25	0.03	1.05	0	risk	2018	0
29	2.9	2022	2023	42	0.09	1.27	0	intestinal metaplasia	2019	9
28	0			50	0.11	1	0	colonization	2013	9
27	0			44	0.06	1	0	stomach	2013	4
23	2.24	2018	2020	40	0.07	1.17	0	eradication	2014	0
22	1.4	2013	2013	56	0.15	1.22	0	atrophic gastritis	2013	1
20	4.47	2013	2017	54	0.13	1.74	0	bacterial microbiota	2013	1
18	1.87	2021	2023	28	0.05	1.1	0	gastric microbiome	2014	0
16	1.85	2022	2023	39	0.08	1.15	0	inflammation	2013	6
14	1.57	2022	2023	32	0.06	1.09	0	expression	2016	3
14	1.13	2017	2017	29	0.03	1.03	0	intestinal microbiota	2015	4
14	0			28	0.03	1	0	bacteria	2017	2
13	2.27	2018	2019	47	0.13	1.33	0	association	2014	0
13	1.12	2021	2023	27	0.03	1.04	0	community	2013	2
12	0			38	0.05	1	0	carcinogenesis	2014	5
11	2.87	2016	2017	27	0.02	1.07	0	stomach microbiota	2016	1
11	0			26	0.03	1	0	epidemiology	2014	2
10	0			33	0.07	1	0	carcinoma	2014	5
10	1.48	2014	2014	31	0.04	1.06	0	mouse model	2014	3
10	1.63	2016	2018	31	0.04	1.06	0	colorectal cancer	2016	5
10	1.21	2017	2020	30	0.05	1.06	0	proton pump inhibitors	2017	4
10	0			23	0.03	1	0	microbiota	2018	0
8	1.97	2022	2023	8	0	1	0	therapy	2019	0
7	0			29	0.04	1	0	caga	2014	0
7	0			29	0.04	1	0	bacterial flora	2015	4
7	2.18	2019	2021	16	0.01	1.03	0	molecular characterization	2019	0
6	1.53	2013	2014	29	0.04	1.06	0	disease	2013	2
6	2.08	2014	2017	28	0.04	1.09	0	cells	2014	1
6	1.55	2021	2023	21	0.03	1.05	0	mucosal microbiota	2021	2
6	0			17	0.03	1	0	epstein barr virus	2015	1
6	2.12	2021	2023	14	0	1.01	0	dysbiosis	2021	0
6	2.79	2019	2020	13	0.01	1.02	0	progression	2019	0
6	1.58	2018	2019	13	0.02	1.03	0	metaanalysis	2018	8
5	1.98	2014	2018	24	0.03	1.07	0	diversity	2014	6
5	0			23	0.02	1	0	gastrointestinal tract	2013	2
5	1.3	2018	2020	21	0.01	1.02	0	autoimmune gastritis	2018	4
5	1.14	2022	2023	20	0.02	1.02	0	adenocarcinoma	2016	3
5	1.35	2022	2023	18	0.01	1.02	0	gene	2018	3
5	1.77	2021	2023	17	0.02	1.04	0	fusobacterium nucleatum	2021	2
5	1.41	2019	2019	12	0.01	1.01	0	tumor microenvironment	2019	7
4	1.32	2017	2020	20	0.01	1.02	0	cancer risk	2017	2
4	0			20	0.01	1	0	chronic gastritis	2016	5
4	0			18	0.02	1	0	acid	2016	8
4	0			17	0.01	1	0	barretts esophagus	2014	0
4	2.12	2014	2016	16	0.01	1.02	0	flora	2014	1
4	0			16	0.01	1	0	16s rrna	2017	2
4	1.41	2021	2023	15	0.02	1.03	0	risk factors	2021	2
4	0			14	0.01	1	0	bacterial	2020	0
4	0			14	0.01	1	0	16s rrna gene	2017	0
4	0			14	0.01	1	0	stomach cancer	2020	7
4	0			13	0.05	1	0	16s rrna sequencing	2019	4
4	0			13	0.01	1	0	probiotics	2020	5
4	1.5	2016	2019	12	0.02	1.03	0	mongolian gerbils	2016	3
4	0			11	0.01	1	0	regulatory t cells	2021	2
4	1.41	2021	2023	9	0.02	1.02	0	gastric carcinogenesis	2021	2
4	1.79	2020	2021	9	0	1	0	sequences	2020	5
4	1.14	2014	2014	8	0	1	0	epithelial cells	2014	4
4	1.14	2014	2014	7	0	1	0	immune response	2014	2
4	1.85	2019	2020	6	0.01	1.01	0	diagnosis	2019	0
3	0			20	0.02	1	0	acid secretion	2013	6
3	0			16	0	1	0	biopsy	2013	4
3	0			15	0	1	0	classification	2014	4
3	0			15	0	1	0	children	2014	4
3	1.57	2015	2017	14	0.06	1.1	0	digestive tract microbiota	2015	1
3	0			14	0.01	1	0	atrophy	2021	7
3	1.28	2013	2017	13	0	1	0	endoscopic resection	2013	6
3	1.49	2013	2016	12	0.01	1.01	0	gastric acid secretion	2013	1
3	1.37	2015	2018	12	0.02	1.03	0	h pylori	2015	5
3	1.23	2022	2023	12	0.01	1.01	0	beta catenin	2022	7
3	1.27	2017	2019	10	0	1	0	china	2017	0
3	1.2	2018	2018	10	0	1	0	adults	2018	5
3	1.23	2022	2023	9	0	1	0	apoptosis	2022	8
3	0			8	0	1	0	lesions	2023	1
3	1.63	2021	2021	7	0	1	0	mucosa associated microbiota	2021	1
3	0			7	0.03	1	0	antibiotic resistance	2015	5
3	0			5	0	1	0	reveals	2023	8
2	0			16	0.01	1	0	chronic atrophic gastritis	2013	6
2	0			13	0	1	0	duodenal ulcer	2014	0
2	0			13	0	1	0	acid suppressive therapy	2013	4
2	0			12	0	1	0	helicobacter pylori eradication	2022	3
2	0			12	0	1	0	dna methylation	2023	7
2	0			11	0	1	0	deoxycholic acid	2022	3
2	1.2	2020	2020	10	0	1	0	n nitroso compounds	2020	0
2	0			10	0	1	0	bacterial biota	2019	0
2	0			10	0	1	0	bile acids	2016	1
2	0			10	0	1	0	human health	2021	2
2	0			10	0.01	1	0	esophageal cancer	2021	2
2	0			10	0	1	0	c57bl/6 mice	2013	2
2	1.29	2016	2016	10	0	1	0	mice	2016	8
2	1.2	2020	2020	9	0	1	0	nitrite	2020	0
2	1.2	2013	2014	9	0	1	0	colitis	2013	2
2	0			9	0	1	0	metastasis	2022	3
2	0			9	0	1	0	gastric intestinal metaplasia	2022	3
2	0			9	0	1	0	achlorhydric stomach	2014	5
2	0			9	0	1	0	protein	2023	7
2	0			9	0.01	1	0	bifidobacterium	2018	8
2	0			9	0	1	0	insulin resistance	2021	9
2	0			8	0	1	0	gastrointestinal microbiota	2022	0
2	1.2	2020	2020	8	0	1	0	juice	2020	0
2	0			8	0	1	0	abundance	2021	1
2	1.25	2017	2017	8	0	1	0	h. pylori	2017	2
2	0			8	0	1	0	helicobacter pylori caga	2022	2
2	0			8	0	1	0	immunotherapy	2022	2
2	0			8	0	1	0	fecal microbiota	2014	5
2	0			7	0	1	0	precancerous lesion	2022	0
2	1.2	2020	2020	7	0	1	0	next-generation sequencing	2020	0
2	0			7	0	1	0	prevalence	2019	0
2	1.25	2017	2017	7	0	1	0	kegg modules	2017	0
2	0			7	0	1	0	activation	2019	3
2	1.27	2014	2014	7	0	1	0	peptic ulcer	2014	3
2	0			7	0.01	1	0	crohns disease	2015	5
2	1.25	2017	2017	7	0	1	0	pathology	2017	5
2	0			7	0	1	0	16s rdna	2019	9
2	0			6	0.01	1	0	prevention	2019	0
2	0			6	0	1	0	mucosa	2019	0
2	0			6	0	1	0	plasmacytoid dendritic cells	2021	2
2	1.16	2014	2015	6	0.01	1.01	0	dendritic cells	2014	5
2	1.25	2017	2017	6	0.06	1.07	0	gastric cancer risk	2017	10
2	1.26	2018	2018	5	0	1	0	pernicious anemia	2018	0
2	0			5	0	1	0	human gut microbiome	2019	0
2	0			5	0.01	1	0	gastric mucosa	2022	2
2	0			5	0	1	0	adverse events	2022	4
2	1.27	2014	2014	5	0	1	0	molecular analysis	2014	6
2	0			5	0.03	1	0	triple therapy	2023	7
2	0			4	0	1	0	kappa b activation	2022	1
2	0			4	0	1	0	stomach neoplasms	2022	2
2	1.29	2016	2016	4	0	1	0	identification	2016	3
2	0			4	0	1	0	nitric oxide synthase	2019	4
2	1.26	2018	2018	4	0	1	0	trends	2018	5
2	0			2	0	1	0	pathogenesis	2019	0
1	0			10	0	1	0	bile acids metabolic profiling	2022	3
1	0			9	0	1	0	aberrant dna methylation	2013	6
1	0			8	0	1	0	follow up	2014	0
1	0			8	0	1	0	diet	2015	1
1	0			8	0	1	0	diagnostic biomarker	2021	2
1	0			8	0	1	0	beta/delta	2019	3
1	0			8	0	1	0	activated receptor delta	2019	3
1	0			8	0	1	0	cancer stem cells	2019	3
1	0			8	0	1	0	acid reducing medication	2013	4
1	0			8	0	1	0	cancer screening	2013	6
1	0			8	0	1	0	16s ribosomal rna	2014	6
1	0			8	0	1	0	human breast	2013	6
1	0			8	0	1	0	induced cytidine deaminase	2013	6
1	0			8	0	1	0	eradication therapy	2021	9
1	0			8	0	1	0	esophageal microbiota	2021	9
1	0			8	0	1	0	colonic microbiota	2021	9
1	0			8	0	1	0	bacterial overgrowth	2021	9
1	0			7	0	1	0	barretts	2019	0
1	0			7	0	1	0	ascorbic acid	2020	0
1	0			7	0	1	0	epstein-barr virus	2015	1
1	0			7	0	1	0	digestive tract	2017	1
1	0			7	0	1	0	ebv	2015	1
1	0			7	0	1	0	association analysis	2022	3
1	0			7	0	1	0	atrophic body gastritis	2020	4
1	0			7	0	1	0	microflora	2013	4
1	0			7	0	1	0	human gut microbiota	2013	4
1	0			7	0	1	0	duodenal microbiota	2017	4
1	0			7	0	1	0	active celiac disease	2017	4
1	0			7	0	1	0	biomarkers	2023	7
1	0			7	0	1	0	cdk12	2023	7
1	0			7	0	1	0	cinaedi bacteremia	2016	8
1	0			7	0	1	0	cells in vitro	2016	8
1	0			7	0	1	0	enterohepatic helicobacter	2016	8
1	0			7	0	1	0	clinical features	2016	8
1	0			7	0	1	0	gastric non-helicobacter pylori helicobacter	2016	8
1	0			6	0	1	0	birth year	2019	0
1	0			6	0	1	0	bariatric surgery	2020	0
1	0			6	0	1	0	body mass index	2019	0
1	0			6	0	1	0	gastric acid	2018	0
1	0			6	0	1	0	genetic variations	2018	0
1	0			6	0	1	0	antibiotics	2019	0
1	0			6	0	1	0	double blind	2018	1
1	0			6	0	1	0	gastric malt-lymphoma	2018	1
1	0			6	0	1	0	diseases	2016	1
1	0			6	0	1	0	acyltransferase	2023	1
1	0			6	0	1	0	campylobacter	2017	2
1	0			6	0	1	0	alarm symptoms	2022	2
1	0			6	0	1	0	alleles	2014	3
1	0			6	0	1	0	gamma	2014	3
1	0			6	0	1	0	gastritis	2014	3
1	0			6	0	1	0	bacteria functional prediction	2022	4
1	0			6	0	1	0	biofilm	2021	5
1	0			6	0	1	0	early gastric cancer (egc)	2021	5
1	0			6	0	1	0	cancer progression	2023	7
1	0			6	0	1	0	cell proliferation	2023	7
1	0			6	0	1	0	chain fatty acids	2023	7
1	0			6	0	1	0	16s rrna transcript	2023	9
1	0			5	0	1	0	degradation	2020	0
1	0			5	0	1	0	african enigma	2015	0
1	0			5	0	1	0	chief cells	2018	0
1	0			5	0	1	0	enterochromaffin like cell	2015	1
1	0			5	0	1	0	barrier function	2023	1
1	0			5	0	1	0	esophagus	2015	1
1	0			5	0	1	0	barrier	2016	1
1	0			5	0	1	0	cadherin germline mutations	2015	1
1	0			5	0	1	0	ecl cell	2015	1
1	0			5	0	1	0	induced gastric pathology	2013	2
1	0			5	0	1	0	gastric bacteria	2015	4
1	0			5	0	1	0	e. coli	2016	5
1	0			5	0	1	0	dna extraction	2018	6
1	0			5	0	1	0	gastric adenocarcinoma	2018	6
1	0			5	0	1	0	cancer incidence	2018	6
1	0			5	0	1	0	esophageal	2018	6
1	0			5	0.01	1	0	consumption	2017	10
1	0			4	0	1	0	burden	2019	0
1	0			4	0	1	0	catalog	2020	0
1	0			4	0	1	0	chemotaxis	2019	0
1	0			4	0	1	0	european and asian diversity	2020	0
1	0			4	0	1	0	asian enigma	2015	0
1	0			4	0	1	0	ecology and evolution	2015	0
1	0			4	0	1	0	accuracy	2020	0
1	0			4	0	1	0	asthma	2015	0
1	0			4	0	1	0	accuracy rate	2023	1
1	0			4	0	1	0	concurrent	2016	1
1	0			4	0	1	0	en y reconstruction	2021	2
1	0			4	0	1	0	diabetes mellitus	2021	2
1	0			4	0	1	0	gastric epithelial cells	2016	3
1	0			4	0	1	0	dietary salt intake	2021	3
1	0			4	0	1	0	cell growth	2019	3
1	0			4	0	1	0	carbohydrate intake	2019	3
1	0			4	0	1	0	e cadherin	2021	3
1	0			4	0	1	0	carcinomas	2016	3
1	0			4	0	1	0	forms	2014	4
1	0			4	0	1	0	altered schaedler flora	2014	6
1	0			4	0	1	0	culture	2018	8
1	0			4	0	1	0	butyrate	2023	8
1	0			4	0	1	0	efficacy	2018	8
1	0			4	0	1	0	animal models	2022	9
1	0			4	0	1	0	candida albicans	2020	9
1	0			4	0	1	0	containing triple therapy	2017	10
1	0			4	0	1	0	3rd line rescue therapy	2017	10
1	0			4	0	1	0	c 13 urea breath test	2017	10
1	0			4	0	1	0	containing quadruple therapy	2017	10
1	0			3	0	1	0	helicobacter pylori pathogenicity	2018	0
1	0			3	0	1	0	differentiation	2020	0
1	0			3	0	1	0	bacterial colonization	2013	1
1	0			3	0	1	0	human intestinal microbiota	2013	1
1	0			3	0	1	0	ca 72.4	2021	1
1	0			3	0	1	0	cytology	2021	1
1	0			3	0	1	0	bile acid	2022	4
1	0			3	0	1	0	bile reflux	2022	4
1	0			3	0	1	0	bismuth-containing quadruple therapy	2019	4
1	0			3	0	1	0	acids	2022	4
1	0			3	0	1	0	human stomach	2018	5
1	0			3	0	1	0	adverse prognosis	2019	7
1	0			3	0	1	0	commensal bacteria	2019	7
1	0			2	0	1	0	adenosine	2020	0
1	0			2	0	1	0	blast	2017	1
1	0			2	0	1	0	acid resistance	2022	2
1	0			2	0	1	0	16s rna gene sequencing	2022	2
1	0			2	0	1	0	cytokines	2014	2
1	0			2	0	1	0	dietary patterns	2021	3
1	0			2	0	1	0	diffuse gastric adenocarcinoma	2021	5
1	0			2	0	1	0	clarithromycin	2015	5
1	0			2	0	1	0	alternative treatments	2022	5
1	0			2	0	1	0	antibacterial activity	2022	5
1	0			2	0	1	0	diffuse	2021	5
1	0			2	0	1	0	chronic intestinal inflammation	2015	5
1	0			2	0	1	0	food intake	2015	6
1	0			2	0	1	0	1st line treatment	2023	7
1	0			2	0	1	0	clinical practice	2023	7
1	0			2	0	1	0	database	2020	7
1	0			2	0	1	0	alpha	2023	8
1	0			2	0	1	0	antigen	2021	9
1	0			2	0	1	0	anticancer	2023	9
1	0			2	0	1	0	cancer microenvironment	2019	9
1	0			1	0	1	0	double strand breaks	2021	1
1	0			1	0	1	0	16s rrna gene sequencing	2022	2
1	0			1	0	1	0	growth phase	2016	3
1	0			1	0	1	0	bacterial community	2022	6
1	0			1	0	1	0	epiya motif	2020	11
1	0			1	0	1	0	dyspeptic patients	2020	11
1	0			0	0	1	0	differentiation primary response	2021	12
